# Supplementary material for: Development of heat-shock resistance in Legionella pneumophila modeled by experimental evolution
Source: Appl Environ Microbiol. 2023 Sep 28;89(9):e00666-23. doi: 10.1128/aem.00666-23 (PMC10537758; doi:10.1128/aem.00666-23)
Supplement: Table S2 — Legionella pneumophila genome references used during the construction of gene alignments in environmental and clinical isolates. [file aem.00666-23-s0002.xlsx]

## Sheet: Supplementary Table 2
NZ_LR134332.1 Legionella pneumophila strain NCTC11193 chromosome 1, complete sequence
NZ_CP040987.1 Legionella pneumophila strain FDAARGOS_779 chromosome, complete genome
NZ_CP013742.1 Legionella pneumophila strain Philadelphia-1 isolate AE chromosome, complete genome
NZ_CP015946.1 Legionella pneumophila strain E1_P chromosome, complete genome
NZ_CP015931.1 Legionella pneumophila strain Philadelphia_4 chromosome, complete genome
NZ_CP015930.1 Legionella pneumophila strain Philadelphia_3 chromosome, complete genome
NZ_CP015929.1 Legionella pneumophila strain Philadelphia_2 chromosome, complete genome
NZ_CP015928.1 Legionella pneumophila strain Philadelphia_1_CDC chromosome, complete genome
NZ_CP015927.1 Legionella pneumophila strain Philadelphia_1_ATCC chromosome, complete genome
NZ_LBAD01000022.1 Legionella pneumophila strain ATCC 33152 Scaffold16_1, whole genome shotgun sequence
NZ_JFIP01000027.1 Legionella pneumophila subsp. pneumophila strain ATCC 33152 contig027, whole genome shotgun sequence
NC_002942.5 Legionella pneumophila subsp. pneumophila str. Philadelphia 1, complete sequence
CCR81-10-4_2-1640263_S43_NODE_8_length_163408_cov_32.258928
CCR81-10-3_2-1640262_S42_NODE_8_length_163408_cov_28.662251
CCR81-10-2_2-1640261_S41_NODE_8_length_163408_cov_24.576301
CCR81-10-1_2-1640260_S40_NODE_5_length_243458_cov_29.667597
CCR37-3-2_2-1640176_S6_NODE_9_length_163408_cov_22.096502
CCR37-3-1_2-1640175_S5_NODE_8_length_163408_cov_22.624280
CCR30-11_2-1640259_S39_NODE_8_length_163408_cov_21.934224
CCR30-10_2-1640258_S38_NODE_8_length_163408_cov_24.105726
CCR30-9_2-1640257_S37_NODE_8_length_163408_cov_22.128527
CCR30-8_2-1640256_S36_NODE_8_length_163408_cov_20.419051
CCR30-7_2-1640255_S35_NODE_8_length_163408_cov_27.212885
CCR30-6_2-1640254_S34_NODE_8_length_163408_cov_27.433670
CCR30-5_2-1640253_S33_NODE_8_length_163408_cov_19.687900
CCR30-4_2-1640252_S32_NODE_8_length_163408_cov_21.607272
CCR30-3_2-1640251_S31_NODE_8_length_163408_cov_24.732357
CCR30-2_2-1640200_S30_NODE_8_length_163408_cov_38.099816
CCR30-1_2-1640199_S29_NODE_9_length_163408_cov_26.342655
CCR14-6_2-1640198_S28_NODE_4_length_243457_cov_28.414088
CCR14-5_2-1640197_S27_NODE_8_length_163407_cov_20.143104
CCR14-4_2-1640196_S26_NODE_8_length_163407_cov_26.910154
CCR14-3_2-1640195_S25_NODE_8_length_163407_cov_21.492400
CCR14-2_2-1640194_S24_NODE_8_length_163407_cov_30.756014
CCR14-1_2-1640193_S23_NODE_4_length_243457_cov_18.183981
NZ_LR133933.1 Legionella pneumophila strain NCTC12180 chromosome 1, complete sequence
NZ_LT632616.1 Legionella pneumophila strain ST37 isolate ST37 chromosome 1, complete sequence
NZ_LT598657.1 Legionella pneumophila strain Lpm7613 isolate Lpm7613 chromosome 1
NZ_FJNZ01000016.1 Legionella pneumophila isolate H034800427, whole genome shotgun sequence
NZ_FJOB01000019.1 Legionella pneumophila isolate H034680033, whole genome shotgun sequence
NZ_FJNY01000007.1 Legionella pneumophila isolate H034980467, whole genome shotgun sequence
NZ_FJGJ01000008.1 Legionella pneumophila strain 2532STDY5467521, whole genome shotgun sequence
NZ_FJGK01000006.1 Legionella pneumophila strain 2532STDY5467489, whole genome shotgun sequence
NZ_FJHJ01000013.1 Legionella pneumophila strain 2532STDY5467570, whole genome shotgun sequence
NZ_FJGH01000008.1 Legionella pneumophila strain 2532STDY5467483, whole genome shotgun sequence
NZ_FJFB01000015.1 Legionella pneumophila strain 2531STDY5467363, whole genome shotgun sequence
NZ_CP045974.1 Legionella pneumophila strain AUSMDU00010536 isolate SBT211 chromosome, complete genome
NZ_QQOS01000003.1 Legionella pneumophila strain Calgary2017a_YYC NODE_20_length_15245_cov_82.210179, whole genome shotgun sequence
NZ_QQOR01000006.1 Legionella pneumophila strain Calgary2017b_YYC NODE_31_length_15245_cov_24.832674, whole genome shotgun sequence
NZ_CP021267.1 Legionella pneumophila subsp. pneumophila strain Burlington 1 (D-7841) chromosome, complete genome
NZ_CP015956.1 Legionella pneumophila strain E9_O chromosome, complete genome
NZ_CP015955.1 Legionella pneumophila strain E8_O chromosome, complete genome
NZ_CP015954.1 Legionella pneumophila strain E7_O chromosome, complete genome
NZ_CP015953.1 Legionella pneumophila strain E6_N chromosome, complete genome
NZ_CP015951.1 Legionella pneumophila strain E5_N chromosome, complete genome
NZ_CP015950.1 Legionella pneumophila strain E4_N chromosome, complete genome
NZ_CP015949.1 Legionella pneumophila strain E3_N chromosome, complete genome
NZ_CP015947.1 Legionella pneumophila strain E2_N chromosome, complete genome
NZ_CP015945.1 Legionella pneumophila strain C11_O chromosome, complete genome
NZ_CP015944.1 Legionella pneumophila strain C10_S chromosome, complete genome
NZ_CP015941.1 Legionella pneumophila strain C9_S chromosome, complete genome
NZ_CP015939.1 Legionella pneumophila strain C8_S chromosome, complete genome
NZ_CP015938.1 Legionella pneumophila strain C7_O chromosome
NZ_CP015937.1 Legionella pneumophila strain C6_S chromosome, complete genome
NZ_CP015936.1 Legionella pneumophila strain C5_P chromosome, complete genome
NZ_CP015935.1 Legionella pneumophila strain C4_S chromosome, complete genome
NZ_CP015934.1 Legionella pneumophila strain C3_O chromosome, complete genome
NZ_CP015933.1 Legionella pneumophila strain C2_S chromosome, complete genome
NZ_CP015932.1 Legionella pneumophila strain C1_S chromosome, complete genome
NZ_CP015926.1 Legionella pneumophila strain E11_U chromosome, complete genome
NZ_CP015925.1 Legionella pneumophila strain E10_P chromosome, complete genome
NZ_LOLY01000007.1 Legionella pneumophila strain NY22 contig_7, whole genome shotgun sequence
NZ_LOLX01000025.1 Legionella pneumophila strain NY21 contig_25, whole genome shotgun sequence
NZ_LOLW01000064.1 Legionella pneumophila strain NY20 contig_64, whole genome shotgun sequence
NZ_LOLT01000037.1 Legionella pneumophila strain NY17 contig_37, whole genome shotgun sequence
NZ_LOLU01000044.1 Legionella pneumophila strain NY18 contig_44, whole genome shotgun sequence
NZ_LOLV01000035.1 Legionella pneumophila strain NY19 contig_35, whole genome shotgun sequence
NZ_LBAK01000018.1 Legionella pneumophila strain WX2011046 Scaffold16_1, whole genome shotgun sequence
NZ_LAYA01000020.1 Legionella pneumophila strain Sctan Scaffold19_1, whole genome shotgun sequence
NZ_CCZO01000032.1 Legionella pneumophila strain 12_4904, whole genome shotgun sequence
NZ_JFIL01000041.1 Legionella pneumophila subsp. pneumophila ATCC 33215 contig041, whole genome shotgun sequence
NZ_JFIC01000031.1 Legionella pneumophila subsp. pneumophila strain ATCC 43290 contig031, whole genome shotgun sequence
NC_021350.1 Legionella pneumophila subsp. pneumophila str. Thunder Bay, complete sequence
NC_020521.1 Legionella pneumophila subsp. pneumophila LPE509, complete sequence
NC_016811.1 Legionella pneumophila subsp. pneumophila ATCC 43290, complete sequence
NZ_LBAI01000030.1 Legionella pneumophila strain ATCC 33154 Scaffold27_1, whole genome shotgun sequence
NZ_JFIO01000046.1 Legionella pneumophila subsp. pneumophila strain ATCC 33154 contig046, whole genome shotgun sequence
NZ_CDDZ01000027.1 Legionella pneumophila strain HO4020049, whole genome shotgun sequence
NZ_LT906452.1 Legionella pneumophila strain NCTC11985 chromosome 1, complete sequence
NZ_FJOC01000002.1 Legionella pneumophila strain LP_617, whole genome shotgun sequence
NZ_FJLE01000055.1 Legionella pneumophila strain 2532STDY5467620, whole genome shotgun sequence
NZ_FJIK01000028.1 Legionella pneumophila strain 2532STDY5467544, whole genome shotgun sequence
NZ_FJIJ01000056.1 Legionella pneumophila strain 2532STDY5467549, whole genome shotgun sequence
NZ_FJKS01000029.1 Legionella pneumophila strain 2532STDY5467617, whole genome shotgun sequence
NZ_FJKY01000049.1 Legionella pneumophila strain 2532STDY5467613, whole genome shotgun sequence
NZ_FJJB01000050.1 Legionella pneumophila strain 2532STDY5467554, whole genome shotgun sequence
NZ_LAXT01000043.1 Legionella pneumophila strain ATCC 35096 Scaffold40_1, whole genome shotgun sequence
NZ_JFIH01000056.1 Legionella pneumophila subsp. pneumophila strain ATCC 35096 contig056, whole genome shotgun sequence
NC_018139.1 Legionella pneumophila subsp. pneumophila, complete sequence
NZ_LT632617.1 Legionella pneumophila strain ST42 isolate ST42 chromosome 1, complete sequence
NZ_FJHU01000010.1 Legionella pneumophila strain 2531STDY5467337, whole genome shotgun sequence
NZ_LS483410.1 Legionella pneumophila strain NCTC11404 chromosome 1, complete sequence
NZ_LT906476.1 Legionella pneumophila strain NCTC11286 chromosome 1, complete sequence
NZ_CP021266.1 Legionella pneumophila subsp. pneumophila strain Knoxville 1 (D-7468) chromosome, complete genome
NZ_CP021269.1 Legionella pneumophila subsp. pneumophila strain Bellingham 1 (D-7473) chromosome, complete genome
NZ_CP014759.1 Legionella pneumophila strain F4468 chromosome, complete genome
NZ_CP014760.1 Legionella pneumophila strain F4469 chromosome, complete genome
NZ_CP015344.1 Legionella pneumophila strain D-7630 chromosome, complete genome
NZ_CP015343.1 Legionella pneumophila strain D-7631 chromosome, complete genome
NZ_CP015342.1 Legionella pneumophila strain D-7632 chromosome, complete genome
NZ_LOME01000147.1 Legionella pneumophila strain NY28 contig_147, whole genome shotgun sequence
NZ_LOMF01000019.1 Legionella pneumophila strain NY29 contig_19, whole genome shotgun sequence
NZ_LOMG01000267.1 Legionella pneumophila strain NY30 contig_267, whole genome shotgun sequence
NZ_LBAG01000028.1 Legionella pneumophila strain TL-12 Scaffold24_1, whole genome shotgun sequence
NZ_LBAH01000027.1 Legionella pneumophila strain ATCC 33155 Scaffold25_1, whole genome shotgun sequence
NZ_LBAE01000029.1 Legionella pneumophila strain WD_4_1102a Scaffold27_1, whole genome shotgun sequence
NZ_LBAB01000029.1 Legionella pneumophila strain WD_9_1102a Scaffold26_1, whole genome shotgun sequence
NZ_LAXY01000028.1 Legionella pneumophila strain ICDC-LP002 Scaffold26_1, whole genome shotgun sequence
NZ_JFIN01000040.1 Legionella pneumophila subsp. pneumophila strain ATCC 33155 contig040, whole genome shotgun sequence
NZ_JFIA01000066.1 Legionella pneumophila subsp. pneumophila strain ATCC 43736 contig066, whole genome shotgun sequence
NZ_LT632614.1 Legionella pneumophila strain ST62 isolate ST62 chromosome 1, complete sequence
NZ_LT632615.1 Legionella pneumophila strain ST23 isolate ST23 chromosome 1, complete sequence
NZ_CP021283.1 Legionella pneumophila subsp. pneumophila strain Allentown 1 (D-7475) chromosome, complete genome
NZ_CP011105.1 Legionella pneumophila strain L10-023 isolate Ulm chromosome, complete genome
NC_014125.1 Legionella pneumophila 2300/99 Alcoy, complete sequence
NZ_QWDU01000001.1 Legionella pneumophila subsp. pneumophila strain L04A.1 L04A.1_contig000001, whole genome shotgun sequence
NZ_QWDS01000002.1 Legionella pneumophila subsp. pneumophila strain L02C.1 L02C.1_contig000002, whole genome shotgun sequence
QWDR01000001.1 Legionella pneumophila subsp. pneumophila strain L01C.1 L01C.1_contig000001, whole genome shotgun sequence
NZ_FJFJ01000022.1 Legionella pneumophila strain OLDA_1, whole genome shotgun sequence
NZ_FJBB01000008.1 Legionella pneumophila strain 2531STDY5467332, whole genome shotgun sequence
NZ_CP061840.1 Legionella pneumophila subsp. pneumophila strain AW-13-4 chromosome, complete genome
NZ_QWDR01000001.1 Legionella pneumophila subsp. pneumophila strain L01C.1 L01C.1_contig000001, whole genome shotgun sequence
NZ_QWDX01000001.1 Legionella pneumophila subsp. pneumophila strain L09A.1 L09A.1_contig000001, whole genome shotgun sequence
NZ_QWDT01000001.1 Legionella pneumophila subsp. pneumophila strain L03B.1 L03B.1_contig000001, whole genome shotgun sequence
NZ_QWDV01000001.1 Legionella pneumophila subsp. pneumophila strain L05B.1 L05B.1_contig000001, whole genome shotgun sequence
NZ_QWDW01000001.1 Legionella pneumophila subsp. pneumophila strain L08A.1 L08A.1_contig000001, whole genome shotgun sequence
NZ_QWDY01000001.1 Legionella pneumophila subsp. pneumophila strain WS17_LgA.1 WS17_LgA.1_contig000001, whole genome shotgun sequence
NZ_CP021286.1 Legionella pneumophila subsp. pneumophila strain Albuquerque 1 (D-7474) chromosome, complete genome
NZ_CP021281.1 Legionella pneumophila subsp. pneumophila strain Flint 2 (D-7477) chromosome, complete genome
NZ_CP016030.2 Legionella pneumophila strain OLDA chromosome, complete genome
NZ_LOLK01000033.1 Legionella pneumophila strain NY8 contig_33, whole genome shotgun sequence
NZ_LOLJ01000076.1 Legionella pneumophila strain NY7 contig_76, whole genome shotgun sequence
NZ_LOLM01000068.1 Legionella pneumophila strain NY10 contig_68, whole genome shotgun sequence
NZ_LOLN01000110.1 Legionella pneumophila strain NY11 contig_110, whole genome shotgun sequence
NZ_LOLO01000079.1 Legionella pneumophila strain NY12 contig_79, whole genome shotgun sequence
NZ_LOLQ01000010.1 Legionella pneumophila strain NY14 contig_10, whole genome shotgun sequence
NZ_LOLP01000025.1 Legionella pneumophila strain NY13 contig_25, whole genome shotgun sequence
NZ_LOLL01000043.1 Legionella pneumophila strain NY9 contig_43, whole genome shotgun sequence
NZ_LOLI01000099.1 Legionella pneumophila strain NY6 contig_99, whole genome shotgun sequence
NZ_LOLH01000189.1 Legionella pneumophila strain NY5 contig_189, whole genome shotgun sequence
NZ_LOLE01000069.1 Legionella pneumophila strain NY2 contig_69, whole genome shotgun sequence
NZ_LOLG01000068.1 Legionella pneumophila strain NY4 contig_68, whole genome shotgun sequence
NZ_LOLF01000115.1 Legionella pneumophila strain NY3 contig_115, whole genome shotgun sequence
NZ_LOLB01000061.1 Legionella pneumophila strain NY1 contig_61, whole genome shotgun sequence
NZ_LOMD01000052.1 Legionella pneumophila strain NY27 contig_52, whole genome shotgun sequence
NZ_LOMB01000157.1 Legionella pneumophila strain NY25 contig_157, whole genome shotgun sequence
NZ_LOMC01000038.1 Legionella pneumophila strain NY26 contig_38, whole genome shotgun sequence
NZ_LBHL01000024.1 Legionella pneumophila strain Hu6 Scaffold22_1, whole genome shotgun sequence
NZ_LAVP01000032.1 Legionella pneumophila strain Yu237 Scaffold27_1, whole genome shotgun sequence
NZ_LBMS01000019.1 Legionella pneumophila strain SH202 Scaffold17_1, whole genome shotgun sequence
NZ_LBMR01000028.1 Legionella pneumophila strain SZ059 Scaffold26_1, whole genome shotgun sequence
NZ_LBAU01000020.1 Legionella pneumophila strain WX2012012 Scaffold18_1, whole genome shotgun sequence
NZ_LBAT01000029.1 Legionella pneumophila strain BJ-9 Scaffold25_1, whole genome shotgun sequence
NZ_LBAR01000029.1 Legionella pneumophila strain NX0702 Scaffold27_1, whole genome shotgun sequence
NZ_LBAJ01000027.1 Legionella pneumophila strain AH104 Scaffold21_1, whole genome shotgun sequence
NZ_LAXZ01000026.1 Legionella pneumophila strain Qin1 Scaffold23_1, whole genome shotgun sequence
NZ_LAXU01000025.1 Legionella pneumophila strain JX1 Scaffold24_1, whole genome shotgun sequence
NZ_LAXV01000028.1 Legionella pneumophila strain BJ-23 Scaffold25_1, whole genome shotgun sequence
NZ_LAXQ01000031.1 Legionella pneumophila strain ATCC 35289 Scaffold27_1, whole genome shotgun sequence
NZ_LAXO01000025.1 Legionella pneumophila strain JNLH86 Scaffold22_1, whole genome shotgun sequence
NZ_LAXP01000029.1 Legionella pneumophila strain ATCC 33153 Scaffold26_1, whole genome shotgun sequence
NZ_CCZY01000024.1 Legionella pneumophila strain HO92620872, whole genome shotgun sequence
NZ_CCZX01000081.1 Legionella pneumophila strain HO80160263, whole genome shotgun sequence
NZ_CCZV01000023.1 Legionella pneumophila strain HO80160262, whole genome shotgun sequence
NZ_CCZW01000007.1 Legionella pneumophila strain HO80160261, whole genome shotgun sequence
NZ_CCZU01000036.1 Legionella pneumophila strain 12_5415, whole genome shotgun sequence
NZ_CCZT01000006.1 Legionella pneumophila strain 12_5414, whole genome shotgun sequence
NZ_CCZS01000030.1 Legionella pneumophila strain 12_5383, whole genome shotgun sequence
NZ_CDDY01000017.1 Legionella pneumophila strain 12_5329, whole genome shotgun sequence
NZ_CCZR01000010.1 Legionella pneumophila strain 12_5251, whole genome shotgun sequence
NZ_CCZQ01000014.1 Legionella pneumophila strain 12_5223, whole genome shotgun sequence
NZ_CCZP01000008.1 Legionella pneumophila strain 12_5064, whole genome shotgun sequence
NZ_CCZN01000007.1 Legionella pneumophila strain 12_4903, whole genome shotgun sequence
NZ_CDCX01000017.1 Legionella pneumophila strain 12_4563, whole genome shotgun sequence
NZ_CCZM01000014.1 Legionella pneumophila strain 12_4561, whole genome shotgun sequence
NZ_CCZL01000021.1 Legionella pneumophila strain 12_4555, whole genome shotgun sequence
NZ_CDCY01000016.1 Legionella pneumophila strain 12_4499, whole genome shotgun sequence
NZ_CCZK01000008.1 Legionella pneumophila strain 12_4480, whole genome shotgun sequence
NZ_CCZJ01000007.1 Legionella pneumophila strain 12_4437, whole genome shotgun sequence
NZ_CCZI01000017.1 Legionella pneumophila strain 12_4240, whole genome shotgun sequence
NZ_CCZH01000010.1 Legionella pneumophila strain 12_4169, whole genome shotgun sequence
NZ_CCZF01000015.1 Legionella pneumophila strain 12_4058, whole genome shotgun sequence
NZ_CCZE01000010.1 Legionella pneumophila strain 12_4054, whole genome shotgun sequence
NZ_CCZD01000030.1 Legionella pneumophila strain 12_4053, whole genome shotgun sequence
NZ_CCZC01000003.1 Legionella pneumophila strain 12_4042, whole genome shotgun sequence
NZ_CCZB01000009.1 Legionella pneumophila strain 12_4030, whole genome shotgun sequence
NZ_JFIF01000044.1 Legionella pneumophila subsp. pneumophila strain ATCC 35289 contig044, whole genome shotgun sequence
NC_006368.1 Legionella pneumophila str. Paris, complete sequence
NZ_LBAL01000035.1 Legionella pneumophila strain WX2011029 Scaffold31_1, whole genome shotgun sequence
NZ_LBAN01000035.1 Legionella pneumophila strain WD_4_1102b-36 Scaffold29_1, whole genome shotgun sequence
NZ_CCZG01000022.1 Legionella pneumophila strain 12_4117, whole genome shotgun sequence
NZ_LBAC01000040.1 Legionella pneumophila strain SH095 Scaffold39_1, whole genome shotgun sequence
NZ_LAZZ01000030.1 Legionella pneumophila strain ZJ050052 Scaffold27_1, whole genome shotgun sequence
NZ_FJOA01000028.1 Legionella pneumophila isolate Pontiac-1, whole genome shotgun sequence
NZ_FJAU01000015.1 Legionella pneumophila strain 2531STDY5467320, whole genome shotgun sequence
NZ_CP021268.1 Legionella pneumophila subsp. pneumophila strain Birmingham 1 (D-7470) chromosome, complete genome
NZ_CP016029.2 Legionella pneumophila strain Pontiac chromosome, complete genome
NZ_LOLR01000005.1 Legionella pneumophila strain NY15 contig_5, whole genome shotgun sequence
NZ_LOLS01000020.1 Legionella pneumophila strain NY16 contig_20, whole genome shotgun sequence
NZ_CP012019.1 Legionella pneumophila subsp. pneumophila strain Toronto-20052 chromosome, complete genome
NZ_LBAP01000033.1 Legionella pneumophila strain SZ2012007 Scaffold28_1, whole genome shotgun sequence
NZ_LBAO01000033.1 Legionella pneumophila strain ATCC 33216 Scaffold28_1, whole genome shotgun sequence
NZ_CCZA01000005.1 Legionella pneumophila strain 12_3965, whole genome shotgun sequence
NZ_FJDB01000014.1 Legionella pneumophila strain 2531STDY5467368, whole genome shotgun sequence
NZ_LBAA01000016.1 Legionella pneumophila strain FS_10_1101a-3 Scaffold14_1, whole genome shotgun sequence
NZ_LAXS01000027.1 Legionella pneumophila strain ATCC 43130 Scaffold23_1, whole genome shotgun sequence
NZ_LAXR01000016.1 Legionella pneumophila subsp. pneumophila ATCC 43283 Scaffold14_1, whole genome shotgun sequence
NZ_CDDT01000004.1 Legionella pneumophila strain 12_4251, whole genome shotgun sequence
NZ_JFIE01000043.1 Legionella pneumophila subsp. pneumophila strain ATCC 43130 contig043, whole genome shotgun sequence
NZ_JFID01000033.1 Legionella pneumophila subsp. pneumophila strain ATCC 43283 contig033, whole genome shotgun sequence
NZ_JFIB01000021.1 Legionella pneumophila subsp. pneumophila strain ATCC 43703 contig021, whole genome shotgun sequence
NC_018140.1 Legionella pneumophila subsp. pneumophila, complete sequence
NC_009494.2 Legionella pneumophila str. Corby, complete sequence
NZ_CP048618.1 Legionella pneumophila strain ERS1305867 chromosome, complete genome
NZ_CP016876.1 Legionella pneumophila subsp. pneumophila strain FFI337 chromosome, complete genome
NZ_CP016873.1 Legionella pneumophila subsp. pneumophila strain FFI105 chromosome, complete genome
NZ_CP016872.1 Legionella pneumophila subsp. pneumophila strain FFI104 chromosome, complete genome
NZ_LAYB01000043.1 Legionella pneumophila strain SH135 Scaffold39_1, whole genome shotgun sequence
NZ_LAXX01000031.1 Legionella pneumophila strain ATCC 33823 Scaffold30_1, whole genome shotgun sequence
NZ_JFII01000042.1 Legionella pneumophila subsp. pneumophila strain ATCC 33823 contig042, whole genome shotgun sequence
NZ_CP016874.1 Legionella pneumophila subsp. pneumophila strain FFI329 chromosome, complete genome
NZ_CP016870.1 Legionella pneumophila subsp. pneumophila strain FFI103 chromosome, complete genome
NZ_CP016868.1 Legionella pneumophila subsp. pneumophila strain FFI102 chromosome, complete genome
NC_006369.1 Legionella pneumophila str. Lens, complete sequence
CCR81-15-4_2-1640267_S47_NODE_5_length_237366_cov_26.801019
CCR81-15-3_2-1640266_S46_NODE_5_length_237366_cov_27.036174
CCR81-15-2_2-1640265_S45_NODE_5_length_237366_cov_25.320369
CCR81-15-1_2-1640264_S44_NODE_5_length_237366_cov_20.250435
CCR37-Comp-4_2-1640192_S22_NODE_5_length_237366_cov_21.682860
CCR37-Comp-3_2-1640191_S21_NODE_5_length_237366_cov_17.480056
CCR37-Comp-2_2-1640190_S20_NODE_5_length_237366_cov_24.786490
CCR37-Comp-1_2-1640189_S19_NODE_5_length_237366_cov_24.680078
CCR37-15-2_2-1640188_S18_NODE_5_length_237366_cov_28.926897
CCR37-15-1_2-1640187_S17_NODE_5_length_237366_cov_16.906120
CCR37-10-2_2-1640186_S16_NODE_5_length_237366_cov_19.381033
CCR37-10-1_2-1640185_S15_NODE_5_length_237366_cov_22.597351
CCR37-9-2_2-1640182_S12_NODE_5_length_237366_cov_20.164180
CCR37-9-1_2-1640181_S11_NODE_5_length_237366_cov_19.375954
CCR37-7-2_2-1640184_S14_NODE_5_length_237366_cov_14.851121
CCR37-7-1_2-1640183_S13_NODE_5_length_237366_cov_25.034771
CCR37-5-2_2-1640180_S10_NODE_5_length_237366_cov_22.835798
CCR37-5-1_2-1640179_S9_NODE_5_length_237366_cov_23.975350
CCR37-4-2_2-1640178_S8_NODE_5_length_237366_cov_28.479226
CCR37-4-1_2-1640177_S7_NODE_5_length_237366_cov_20.799447
CCR37-2-2_2-1640174_S4_NODE_5_length_237366_cov_22.613529
CCR37-2-1_2-1640173_S3_NODE_5_length_237366_cov_20.733286
CCR37-1-2_2-1640172_S2_NODE_5_length_236528_cov_19.604642
CCR37-1-1_2-1640171_S1_NODE_5_length_237366_cov_18.301679
CCR2-1_2-1640268_S48_NODE_5_length_237366_cov_28.100957
NZ_CP021279.1 Legionella pneumophila subsp. fraseri strain F-4198 chromosome, complete genome
NZ_CP021277.1 Legionella pneumophila subsp. fraseri strain D-4058 chromosome, complete genome
NZ_CP021258.1 Legionella pneumophila subsp. fraseri strain D-5744 chromosome, complete genome
NZ_CP021264.1 Legionella pneumophila subsp. fraseri strain D-5387 chromosome, complete genome
NZ_CP021263.1 Legionella pneumophila subsp. fraseri strain D-3137 chromosome, complete genome
NZ_CP017602.1 Legionella pneumophila strain D5945 chromosome, complete genome
NZ_CP017601.1 Legionella pneumophila strain D6026 chromosome, complete genome
NZ_CP017458.1 Legionella pneumophila subsp. fraseri strain Dallas 1E chromosome, complete genome
NZ_CP017457.1 Legionella pneumophila subsp. fraseri strain Detroit-1 chromosome, complete genome
NZ_LBHM01000023.1 Legionella pneumophila strain SZ026 Scaffold19_1, whole genome shotgun sequence
NZ_LAVQ01000023.1 Legionella pneumophila strain SZ2012006 Scaffold21_1, whole genome shotgun sequence
NZ_LBAS01000021.1 Legionella pneumophila strain WX2011036 Scaffold20_1, whole genome shotgun sequence
NZ_LBAM01000025.1 Legionella pneumophila strain FS_4_1103abu Scaffold23_1, whole genome shotgun sequence
NZ_LBAF01000029.1 Legionella pneumophila strain SZ069 Scaffold28_1, whole genome shotgun sequence
NZ_LAXW01000020.1 Legionella pneumophila strain SZ099 Scaffold19_1, whole genome shotgun sequence
NZ_JFIK01000030.1 Legionella pneumophila subsp. fraseri strain ATCC 33216 contig030, whole genome shotgun sequence
NZ_CP021257.1 Legionella pneumophila subsp. fraseri strain Lansing 3 chromosome, complete genome
NZ_LORH01000004.1 Legionella pneumophila strain PtVFX/2014 Contig_12, whole genome shotgun sequence
NZ_LCUP01000020.1 Legionella pneumophila strain PtVF66/2014 Contig_20, whole genome shotgun sequence
NZ_LCUQ01000036.1 Legionella pneumophila strain PtVF89/2014 Contig_36, whole genome shotgun sequence
NZ_JFIG01000045.1 Legionella pneumophila subsp. fraseri strain ATCC 35251 contig045, whole genome shotgun sequence
NZ_CP021270.1 Legionella pneumophila strain D-7787 chromosome, complete genome
NZ_CP021274.1 Legionella pneumophila strain D-4040 chromosome, complete genome
NZ_CP021272.1 Legionella pneumophila strain D-5265 chromosome, complete genome
NZ_CP021261.1 Legionella pneumophila strain NY23 (D-7705) chromosome, complete genome
NZ_CP021260.1 Legionella pneumophila strain NY24 (D-7706) chromosome, complete genome
NZ_CP021256.1 Legionella pneumophila strain D-4954 chromosome, complete genome
NZ_LOLZ01000049.1 Legionella pneumophila strain NY23 contig_49, whole genome shotgun sequence
NZ_LOMA01000048.1 Legionella pneumophila strain NY24 contig_48, whole genome shotgun sequence
NZ_CAAAIG010000036.1 Legionella pneumophila subsp. fraseri strain Los Angeles 1, whole genome shotgun sequence
NZ_CP021265.1 Legionella pneumophila subsp. fraseri strain Los Angeles 1 (D-7696) chromosome, complete genome
NZ_LR134380.1 Legionella pneumophila subsp. pascullei strain NCTC12273 chromosome 1, complete sequence
NZ_LS483412.1 Legionella pneumophila subsp. pascullei strain NCTC12272 chromosome 1, complete sequence
NZ_CP021262.1 Legionella pneumophila subsp. pascullei strain U8W (D-7160) chromosome, complete genome
NZ_CP021259.1 Legionella pneumophila strain D-7708 chromosome, complete genome
NZ_CP014257.1 Legionella pneumophila subsp. pascullei strain D-7119 chromosome, complete genome
NZ_CP014256.1 Legionella pneumophila subsp. pascullei strain D-7158 chromosome, complete genome
NZ_CP014255.2 Legionella pneumophila subsp. pascullei strain F-4185 chromosome, complete genome

## Sheet: DnaJ M94I genomes
Accession	Group
NZ_CP021259.1 Legionella pneumophila strain D-7708 chromosome, complete genome	7708
CCR81-15-4_2-1640267_S47_NODE_9_length_144028_cov_25.910980	Fraseri
CCR81-15-3_2-1640266_S46_NODE_9_length_144028_cov_27.085733	Fraseri
CCR81-15-2_2-1640265_S45_NODE_9_length_144028_cov_24.749717	Fraseri
CCR81-15-1_2-1640264_S44_NODE_9_length_144028_cov_19.427148	Fraseri
CCR37-Comp-4_2-1640192_S22_NODE_9_length_144028_cov_21.216969	Fraseri
CCR37-Comp-3_2-1640191_S21_NODE_9_length_144028_cov_17.303459	Fraseri
CCR37-Comp-2_2-1640190_S20_NODE_9_length_141692_cov_23.460276	Fraseri
CCR37-Comp-1_2-1640189_S19_NODE_9_length_144028_cov_23.793615	Fraseri
CCR37-15-2_2-1640188_S18_NODE_9_length_144028_cov_27.682692	Fraseri
CCR37-15-1_2-1640187_S17_NODE_9_length_144028_cov_16.569454	Fraseri
CCR37-10-2_2-1640186_S16_NODE_9_length_141692_cov_18.362999	Fraseri
CCR37-10-1_2-1640185_S15_NODE_9_length_141692_cov_21.473260	Fraseri
CCR37-9-2_2-1640182_S12_NODE_9_length_144028_cov_18.846269	Fraseri
CCR37-9-1_2-1640181_S11_NODE_9_length_144028_cov_18.680746	Fraseri
CCR37-7-2_2-1640184_S14_NODE_8_length_144028_cov_14.104023	Fraseri
CCR37-7-1_2-1640183_S13_NODE_9_length_144028_cov_23.809167	Fraseri
CCR37-5-2_2-1640180_S10_NODE_9_length_141692_cov_22.343651	Fraseri
CCR37-5-1_2-1640179_S9_NODE_9_length_141692_cov_22.998156	Fraseri
CCR37-4-2_2-1640178_S8_NODE_9_length_144028_cov_27.635270	Fraseri
CCR37-4-1_2-1640177_S7_NODE_9_length_144028_cov_20.007755	Fraseri
CCR37-2-2_2-1640174_S4_NODE_9_length_141692_cov_21.253664	Fraseri
CCR37-2-1_2-1640173_S3_NODE_9_length_144028_cov_19.838465	Fraseri
CCR37-1-2_2-1640172_S2_NODE_9_length_141692_cov_18.373313	Fraseri
CCR37-1-1_2-1640171_S1_NODE_8_length_144028_cov_17.181423	Fraseri
CCR2-1_2-1640268_S48_NODE_9_length_144028_cov_26.417113	Fraseri
NZ_CAAAIG010000005.1 Legionella pneumophila subsp. fraseri strain Los Angeles 1, whole genome shotgun sequence	Fraseri
NZ_CP021279.1 Legionella pneumophila subsp. fraseri strain F-4198 chromosome, complete genome	Fraseri
NZ_CP021277.1 Legionella pneumophila subsp. fraseri strain D-4058 chromosome, complete genome	Fraseri
NZ_CP021258.1 Legionella pneumophila subsp. fraseri strain D-5744 chromosome, complete genome	Fraseri
NZ_CP021257.1 Legionella pneumophila subsp. fraseri strain Lansing 3 chromosome, complete genome	Fraseri
NZ_CP021265.1 Legionella pneumophila subsp. fraseri strain Los Angeles 1 (D-7696) chromosome, complete genome	Fraseri
NZ_CP021264.1 Legionella pneumophila subsp. fraseri strain D-5387 chromosome, complete genome	Fraseri
NZ_CP021263.1 Legionella pneumophila subsp. fraseri strain D-3137 chromosome, complete genome	Fraseri
NZ_CP017458.1 Legionella pneumophila subsp. fraseri strain Dallas 1E chromosome, complete genome	Fraseri
NZ_CP017457.1 Legionella pneumophila subsp. fraseri strain Detroit-1 chromosome, complete genome	Fraseri
NZ_LORH01000036.1 Legionella pneumophila strain PtVFX/2014 Contig_6, whole genome shotgun sequence	Fraseri
NZ_LCUP01000012.1 Legionella pneumophila strain PtVF66/2014 Contig_12, whole genome shotgun sequence	Fraseri
NZ_LCUQ01000054.1 Legionella pneumophila strain PtVF89/2014 Contig_54, whole genome shotgun sequence	Fraseri
NZ_KK074209.1 Legionella pneumophila subsp. fraseri strain ATCC 33216 Scaffold9, whole genome shotgun sequence	Fraseri
NZ_KK074177.1 Legionella pneumophila subsp. fraseri strain ATCC 35251 Scaffold17, whole genome shotgun sequence	Fraseri
NZ_KQ973525.1 Legionella pneumophila strain WD_4_1102b-36 Scaffold10, whole genome shotgun sequence	MCCG8
NZ_LBHM01000011.1 Legionella pneumophila strain SZ026 Scaffold8_1, whole genome shotgun sequence	MCCG9
NZ_LAVQ01000008.1 Legionella pneumophila strain SZ2012006 Scaffold8_1, whole genome shotgun sequence	MCCG9
NZ_LBAS01000009.1 Legionella pneumophila strain WX2011036 Scaffold8_1, whole genome shotgun sequence	MCCG9
NZ_LBAM01000009.1 Legionella pneumophila strain FS_4_1103abu Scaffold7_1, whole genome shotgun sequence	MCCG9
NZ_LBAF01000014.1 Legionella pneumophila strain SZ069 Scaffold13_1, whole genome shotgun sequence	MCCG9
NZ_LAXW01000010.1 Legionella pneumophila strain SZ099 Scaffold9_1, whole genome shotgun sequence	MCCG9
NZ_LR134380.1 Legionella pneumophila subsp. pascullei strain NCTC12273 chromosome 1, complete sequence	Pascullei
NZ_LS483412.1 Legionella pneumophila subsp. pascullei strain NCTC12272 chromosome 1, complete sequence	Pascullei
NZ_CP021262.1 Legionella pneumophila subsp. pascullei strain U8W (D-7160) chromosome, complete genome	Pascullei
NZ_CP014257.1 Legionella pneumophila subsp. pascullei strain D-7119 chromosome, complete genome	Pascullei
NZ_CP014256.1 Legionella pneumophila subsp. pascullei strain D-7158 chromosome, complete genome	Pascullei
NZ_CP014255.2 Legionella pneumophila subsp. pascullei strain F-4185 chromosome, complete genome	Pascullei
NZ_CP021256.1 Legionella pneumophila strain D-4954 chromosome, complete genome	Raphaeli
NZ_CP021270.1 Legionella pneumophila strain D-7787 chromosome, complete genome	Raphaeli
NZ_CP021274.1 Legionella pneumophila strain D-4040 chromosome, complete genome	Raphaeli
NZ_CP021272.1 Legionella pneumophila strain D-5265 chromosome, complete genome	Raphaeli
NZ_CP021261.1 Legionella pneumophila strain NY23 (D-7705) chromosome, complete genome	Raphaeli
NZ_CP021260.1 Legionella pneumophila strain NY24 (D-7706) chromosome, complete genome	Raphaeli
NZ_LOLZ01000002.1 Legionella pneumophila strain NY23 contig_2, whole genome shotgun sequence	Raphaeli
NZ_LOMA01000091.1 Legionella pneumophila strain NY24 contig_91, whole genome shotgun sequence	Raphaeli
NZ_CP017602.1 Legionella pneumophila strain D5945 chromosome, complete genome	Unpublished
NZ_CP017601.1 Legionella pneumophila strain D6026 chromosome, complete genome	Unpublished
