# Supplementary material for: Development of heat-shock resistance in Legionella pneumophila modeled by experimental evolution
Source: Appl Environ Microbiol. 2023 Sep 28;89(9):e00666-23. doi: 10.1128/aem.00666-23 (PMC10537758; doi:10.1128/aem.00666-23)
Supplement: Table S3 — Local alignments of amino acid or nucleotide sequences in environmental and clinical isolates to search for the putative heat-shock resistance alleles developed in the laboratory model. [file aem.00666-23-s0003.xlsx]

## Sheet: A9F03_01790_138-sequences
	locus	position	genome	sequence
0	A9F03_01790	138	>t1_breseq_CP015927.1	QDVFMEEIPLM
1	A9F03_01790	138	>t2_breseq_CP015927.1	QDVFMGEIPLM
2	A9F03_01790	138	>t3_breseq_CP015927.1	QDVFMGEIPLM
3	A9F03_01790	138	>t5_breseq_CP015927.1	QDVFMGEIPLM
4	A9F03_01790	138	>t6_breseq_CP015927.1	QDVFMGEIPLM
5	A9F03_01790	138	>NZ_CP015927.1 Legionella pneumophila strain Philadelphia_1_ATCC chromosome, complete genome	QDVFMGEIPLM

## Sheet: A9F03_01790_138-matrix
	0	1	2	3	4	5	6	7	8	9	10
A	0	0	0	0	0	0	0	0	0	0	0
C	0	0	0	0	0	0	0	0	0	0	0
D	0	302	0	0	0	0	0	0	0	0	0
E	0	0	0	0	0	1	302	0	0	0	0
F	0	0	0	302	0	0	0	0	0	0	0
G	0	0	0	0	0	301	0	0	0	0	0
H	0	0	0	0	0	0	0	0	0	0	0
I	0	0	0	0	0	0	0	302	0	0	0
K	0	0	0	0	0	0	0	0	0	0	0
L	0	0	0	0	0	0	0	0	0	302	0
M	0	0	0	0	302	0	0	0	0	0	302
N	0	0	0	0	0	0	0	0	0	0	0
P	0	0	0	0	0	0	0	0	302	0	0
Q	302	0	0	0	0	0	0	0	0	0	0
R	0	0	0	0	0	0	0	0	0	0	0
S	0	0	0	0	0	0	0	0	0	0	0
T	0	0	0	0	0	0	0	0	0	0	0
V	0	0	302	0	0	0	0	0	0	0	0
W	0	0	0	0	0	0	0	0	0	0	0
Y	0	0	0	0	0	0	0	0	0	0	0
-	0	0	0	0	0	0	0	0	0	0	0
X	0	0	0	0	0	0	0	0	0	0	0

## Sheet: A9F03_01790_924-sequences
	locus	position	genome	sequence
0	A9F03_01790	924	>t1_breseq_CP015927.1	AIFGEKASDVK
1	A9F03_01790	924	>t2_breseq_CP015927.1	AIFGEKASDVK
2	A9F03_01790	924	>t3_breseq_CP015927.1	AIFGEKASDVK
3	A9F03_01790	924	>t5_breseq_CP015927.1	AIFGENASDVK
4	A9F03_01790	924	>t6_breseq_CP015927.1	AIFGEKASDVK
5	A9F03_01790	924	>NZ_CP015927.1 Legionella pneumophila strain Philadelphia_1_ATCC chromosome, complete genome	AIFGEKASDVK

## Sheet: A9F03_01790_924-matrix
	0	1	2	3	4	5	6	7	8	9	10
A	302	0	0	0	0	0	302	0	0	0	0
C	0	0	0	0	0	0	0	0	0	0	0
D	0	0	0	0	0	0	0	0	302	0	0
E	0	0	0	0	302	0	0	0	0	0	0
F	0	0	302	0	0	0	0	0	0	0	0
G	0	0	0	302	0	0	0	0	0	0	0
H	0	0	0	0	0	0	0	0	0	0	0
I	0	302	0	0	0	0	0	0	0	0	0
K	0	0	0	0	0	301	0	0	0	0	302
L	0	0	0	0	0	0	0	0	0	0	0
M	0	0	0	0	0	0	0	0	0	0	0
N	0	0	0	0	0	1	0	0	0	0	0
P	0	0	0	0	0	0	0	0	0	0	0
Q	0	0	0	0	0	0	0	0	0	0	0
R	0	0	0	0	0	0	0	0	0	0	0
S	0	0	0	0	0	0	0	302	0	0	0
T	0	0	0	0	0	0	0	0	0	0	0
V	0	0	0	0	0	0	0	0	0	302	0
W	0	0	0	0	0	0	0	0	0	0	0
Y	0	0	0	0	0	0	0	0	0	0	0
-	0	0	0	0	0	0	0	0	0	0	0
X	0	0	0	0	0	0	0	0	0	0	0

## Sheet: A9F03_02970_13-sequences
	locus	position	genome	sequence
0	A9F03_02970	13	>t1_breseq_CP015927.1	GGAGTGAAATGGCAA--AAAAATACAAGAGC
1	A9F03_02970	13	>t2_breseq_CP015927.1	GGAGTGAAATGGCAA--AAAAATACAAGAGC
2	A9F03_02970	13	>t3_breseq_CP015927.1	GGAGTGAAATGGCAA-AAAAAATACAAGAGC
3	A9F03_02970	13	>t5_breseq_CP015927.1	GGAGTGAAATGGCAA-AAAAAATACAAGAGC
4	A9F03_02970	13	>t6_breseq_CP015927.1	GGAGTGAAATGGCAAAAAAAAATACAAGAGC
5	A9F03_02970	13	>NZ_CP015927.1 Legionella pneumophila strain Philadelphia_1_ATCC chromosome, complete genome	GGAGTGAAATGGCAA-AAAAAATACAAGAGC

## Sheet: A9F03_02970_13-matrix
	0	1	2	3	4	5	6	7	8	9	10	11	12	13	14	15	16	17	18	19	20	21	22	23	24	25	26	27	28	29	30
A	0	0	299	0	0	0	299	299	299	0	0	0	0	236	298	1	297	299	299	299	299	299	0	299	0	299	299	0	299	0	0
C	0	0	0	0	0	0	0	0	0	0	0	0	299	63	0	0	0	0	0	0	0	0	0	0	299	0	0	0	0	0	299
G	299	299	0	299	0	299	0	0	0	0	299	299	0	0	0	0	0	0	0	0	0	0	0	0	0	0	0	299	0	299	0
T	0	0	0	0	299	0	0	0	0	299	0	0	0	0	0	0	0	0	0	0	0	0	299	0	0	0	0	0	0	0	0
-	0	0	0	0	0	0	0	0	0	0	0	0	0	0	1	298	2	0	0	0	0	0	0	0	0	0	0	0	0	0	0

## Sheet: A9F03_04180_266-sequences
	locus	position	genome	sequence
0	A9F03_04180	266	>t1_breseq_CP015927.1	VTVSPAALLNR
1	A9F03_04180	266	>t2_breseq_CP015927.1	VTVSPAALLNR
2	A9F03_04180	266	>t3_breseq_CP015927.1	VTVSPVALLNR
3	A9F03_04180	266	>t5_breseq_CP015927.1	VTVSPVALLNR
4	A9F03_04180	266	>t6_breseq_CP015927.1	VTVSPVALLNR
5	A9F03_04180	266	>NZ_CP015927.1 Legionella pneumophila strain Philadelphia_1_ATCC chromosome, complete genome	VTVSPVALLNR

## Sheet: A9F03_04180_266-matrix
	0	1	2	3	4	5	6	7	8	9	10
A	0	0	0	0	0	2	302	0	0	0	0
C	0	0	0	0	0	0	0	0	0	0	0
D	0	0	0	0	0	0	0	0	0	0	0
E	0	0	0	0	0	0	0	0	0	0	0
F	0	0	0	0	0	0	0	0	0	0	0
G	0	0	0	0	0	0	0	0	0	0	0
H	0	0	0	0	0	0	0	0	0	0	0
I	0	0	0	0	0	0	0	0	0	0	0
K	0	0	0	0	0	0	0	0	0	0	0
L	0	0	0	0	0	0	0	302	302	0	0
M	0	0	0	0	0	0	0	0	0	0	0
N	0	0	0	0	0	0	0	0	0	302	0
P	0	0	0	0	302	0	0	0	0	0	0
Q	0	0	0	0	0	0	0	0	0	0	0
R	0	0	0	0	0	0	0	0	0	0	302
S	0	0	0	302	0	0	0	0	0	0	0
T	0	302	0	0	0	0	0	0	0	0	0
V	302	0	302	0	0	300	0	0	0	0	0
W	0	0	0	0	0	0	0	0	0	0	0
Y	0	0	0	0	0	0	0	0	0	0	0
-	0	0	0	0	0	0	0	0	0	0	0
X	0	0	0	0	0	0	0	0	0	0	0

## Sheet: A9F03_07020_83-sequences
	locus	position	genome	sequence
0	A9F03_07020	83	>t1_breseq_CP015927.1	TISDNGIGLSW
1	A9F03_07020	83	>t2_breseq_CP015927.1	TISDNGIGLSW
2	A9F03_07020	83	>t3_breseq_CP015927.1	TISDNEIGLSW
3	A9F03_07020	83	>t5_breseq_CP015927.1	TISDNGIGLSW
4	A9F03_07020	83	>t6_breseq_CP015927.1	TISDNGIGLSW
5	A9F03_07020	83	>NZ_CP015927.1 Legionella pneumophila strain Philadelphia_1_ATCC chromosome, complete genome	TISDNGIGLSW

## Sheet: A9F03_07020_83-matrix
	0	1	2	3	4	5	6	7	8	9	10
A	0	0	0	0	0	0	0	0	0	0	0
C	0	0	0	0	0	0	0	0	0	0	0
D	0	0	0	302	0	0	0	0	0	0	0
E	0	0	0	0	0	1	0	0	0	0	0
F	0	0	0	0	0	0	0	0	0	0	0
G	0	0	0	0	0	301	0	302	0	0	0
H	0	0	0	0	0	0	0	0	0	0	0
I	0	302	0	0	0	0	302	0	0	0	0
K	0	0	0	0	0	0	0	0	0	0	0
L	0	0	0	0	0	0	0	0	302	0	0
M	0	0	0	0	0	0	0	0	0	0	0
N	0	0	0	0	302	0	0	0	0	0	0
P	0	0	0	0	0	0	0	0	0	0	0
Q	0	0	0	0	0	0	0	0	0	0	0
R	0	0	0	0	0	0	0	0	0	0	0
S	0	0	302	0	0	0	0	0	0	302	0
T	302	0	0	0	0	0	0	0	0	0	0
V	0	0	0	0	0	0	0	0	0	0	0
W	0	0	0	0	0	0	0	0	0	0	302
Y	0	0	0	0	0	0	0	0	0	0	0
-	0	0	0	0	0	0	0	0	0	0	0
X	0	0	0	0	0	0	0	0	0	0	0

[truncated: 36 more sheets: A9F03_07020_148-sequences, A9F03_07020_148-matrix, A9F03_07020_169-sequences, A9F03_07020_169-matrix, A9F03_07045_112-sequences, A9F03_07045_112-matrix, A9F03_07045_332-sequences, A9F03_07045_332-matrix, A9F03_08920_478-sequences, A9F03_08920_478-matrix, A9F03_08920_492-sequences, A9F03_08920_492-matrix, A9F03_09480_202-sequences, A9F03_09480_202-matrix, A9F03_09480_203-sequences, A9F03_09480_203-matrix, A9F03_10315_95-sequences, A9F03_10315_95-matrix, A9F03_10315_318-sequences, A9F03_10315_318-matrix …]
